# Supplementary material for: Exposure to Bile Leads to the Emergence of Adaptive Signaling Variants in the Opportunistic Pathogen Pseudomonas aeruginosa
Source: Front Microbiol. 2019 Aug 29;10:2013. doi: 10.3389/fmicb.2019.02013 (PMC6727882; doi:10.3389/fmicb.2019.02013)
Supplement: Supplementary file 1 [file Table_1.xlsx]

## Sheet: Total
Supplementary Table S1: Global SNP analysis of pathoadapted variants.
Location	Sequence Change	Codon change	Amino acid change	Gene Number PA14	Gene Number PAO1	Gene I.D	Product Annotation	Strand
72440	G/C	GAG/CAG	Glutamic acid/Glutamine	PA14_00740	PA0062		Lipoprotein	Negative
84664	C/A	CCG/CAG	Proline/Glutamine	PA14_00875	PA0074	ppkA	Serine/threonine protein kinase	Negative
96452	Insertion of A	Frameshift		PA14_00970			Hypothetical	Negative
698265	Insertion of G*	Frameshift		PA14_08120	PA0625		Tail length determinator protein	Positive
747764	G/A	GGC/GAC	Glycine/Aspartic acid	PA14_08760	PA4270	rpoB	DNA-directed RNA polymerase subunit beta	Positive
801696	C/T	CCG/CTG	Proline/Leucine	PA14_09340	PA4221	fptA	Fe(III)-pyochelin outer membrane receptor	Positive
934050	G/A	GCG/GCA	Alanine	PA14_10800	PA4109	ampR	Transcriptional regulator	Positive
1016097	Insertion of G	Frameshift		PA14_11730			Protein kinase	Positive
1228955	Deletion of G	Frameshift		PA14_14400			Hypothetical	Positive
1243658	Insertion of G*	Frameshift		PA14_14530	PA3825		Hypothetical	Positive
1244748	G/T	GAG/TAG	Glutamic acid/STOP	PA14_14570			t-RNA-leucine	Negative
1269267	C/T	CCG/CTG	Proline/Leucine	PA14_14940	PA3798		Aminotransferase	Positive
1744494	C/T	Intergenic
1880872	C/G	CGC/AGC	Arginine/Serine	PA14_21690	PA3272		ATP-dependent DNA helicase	Positive
2040973	G/A	GCT/ACT	Alanine/Threonine	PA14_23460	PA3145	orfN	Group 4 glycosyl transferase	Positive
2105091	A/G	AGC/GGC	Serine/Glycine	PA14_24260			Hypothetical	Positive
2149425	A/C	CAA/CAC	Glutamine/Histidine	PA14_24600	PA3054		Carboxypeptidase	Negative
2209726	A/G	AAG/AGG	Lysine/Arginine	PA14_25250	PA3001		Glyceraldehyde-3-phosphate dehydrogenase	Positive
2277057	G/A	Intergenic
2339963	Insertion of G	Intergenic
2354159	Deletion of G	Intergenic
2589402	C/T	Intergenic
2790309	A/G	ACG/GCG	Threonine/Alanine	PA14_32060	PA2519	xylS	Transcriptional regulator	Positive
2864042	A/G	ACG/GCG	Threonine/Alanine	PA14_32790	PA2462		Hypothetical	Positive
3107103	A/G	GAC/GGC	Aspartic acid/Glycine	PA14_34900	PA2298		Oxidoreductase	Positive
3162561	T/G	GTT/GGT	Valine/Glycine	PA14_35590	PA2243	pslM	FAD-binding dehydrogenase	Negative
3166109	T/G	CTG/CGG	Leucine/Arginine	PA14_35620	PA2241	pslK	Hypothetical	Negative
3217257	C/A	GGC/GGA	Glycine	PA14_36100	PA2212	pdxA	4-hydroxythreonine-4-phosphate dehydrogenase	Negative
3267665	T/C	TGC/CGC	Cysteine/Arginine	PA14_36690	PA2155		Cardiolipin synthase 2	Positive
3390498	A/C	TAG/TCG	STOP/Serine	PA14_38000			Hypothetical	Positive
3453679	T/C	CTG/CCG	Leucine/Proline	PA14_38730	PA1993		Major facilitator superfamily transporter	Positive
3832407	T/C	Intergenic
3832408	C/G	Intergenic
3874888	C/A	ACG/AAG	Threonine/Lysine	PA14_43510	PA1625		Hypothetical	Negative
3879553	C/G	CTC/GTC	Leucine/Valine	PA14_43570	PA5341		Hypothetical	Negative
4030027	G/A	GTG/GTA	Valine	PA14_45180	PA1488		Oxidoreductase	Positive
4092528	C/A	CGC/AGC	Argine/Serine	PA14_46010	PA1425		ABC transporter ATP-binding protein	Negative
4265772	G/A	GGC/GAC	Glycine/Aspartic acid	PA14_47920	PA1260		ABC transporter substrate-binding protein	Positive
4486152	A/C	CAC/CCC	Histidine/Proline	PA14_50500	PA2753		Hypothetical	Negative
4572692	G/T	CCG/CCT	Proline	PA14_51450	PA0994	cupC3	Usher cupC3	Negative
4607562	G/A	Intergenic
4629533	Insertion of G	Frameshift		PA14_52190	PA0933	rumA	23S rRNA-methyluridine methyltransferase	Negative
4659805	A/G	Intergenic
4659822	A/G	Intergenic
4704034	C/A	CCG/ACG	Proline/Threonine	PA14_53050		aroP2	Aromatic amino acid transport protein	Negative
4787386	T/C	TTC/CTC	Phenylalanine/Leucine	PA14_53980	PA0793		Hypothetical	Positive
4939410	C/A	GCC/GCA	Alanine	PA14_55480	PA0682	hxcX	HxcX	Negative
5010234	Insertion of C**	Frameshift		PA14_56100			Hypothetical	Positive
5269324	T/C	GTG/GCG	Valine/Alanine	PA14_59180			Topoisomerase I-like protein	Positive
5270796	Insertion of C	Frameshift		PA14_59200			Hypothetical	Positive
5284844	T/C	CGT/CGC	Arginine	PA14_59320		pilS2	Type IV B pilus protein	Positive
5341373	Insertion of C	Frameshift		PA14_59980			Hypothetical	Positive
5390088	G/A	GCG/GCA	Alanine	PA14_60470	PA4569	ispB	Octaprenyl-diphosphate synthase	Positive
5444993	Deletion of G	Frameshift		PA14_61050	PA4614	mscL	Large-conductance mechanosensitive channel	Positive
5698849	T/G	CTC/CGC	Leucine/Arginine	PA14_63960	PA4837		Outer membrane protein	Negative
5716479	T/C	TTC/CTC	Phenylalanine/Leucine	PA14_64140	PA4850	prmA	50S ribosomal protein L11 methyltransferase	Positive
5716484	G/A	CCG/CCA	Proline	PA14_64140	PA4850	prmA	50S ribosomal protein L11 methyltransferase	Positive
5939960	A/C	GAC/GCC	Aspartic acid/Alanine	PA14_66570	PA5036	gltB	Gluatamate synthase subunit alpha	Negative
6070078	T/C	TGA/CGA	STOP/Arginine	PA14_68010				Positive
6070105	Deletion of A	Frameshift		PA14_68020				Positive
6238553	G/A	GCC/ACC	Alanine/Threonine	PA14_69925	PA5297	poxB	Pyruvate dehydrogenase (cytochrome)	Positive
*Two Gs in red
** Insertion of two Cs in yellow

## Sheet: Red
Location	Sequence Change	Codon change	Amino acid change	Gene Number PA14	Gene Number PAO1	Gene I.D	Product Annotation	Strand
32841	G/T	GGC/GTC	Glycine/Valine	PA14_00360	PA0030		Hypothetical	Negative
61992	G/T	GGC/GTC	Glycine/Valine	PA14_00620			Hypothetical	Negative
178759	Insertion of C	Frameshift		PA14_01970	PA0158		RND efflux transporter	Positive
221070	C/T	GCC/GCT	Alanine	PA14_02450	PA0195		NAD(P) transhydrogenase subunit alpha part 1	Positive
349077	C/T	CCC/CCT	Proline	PA14_03870	PA0297	spuA	Glutamine amidotransferase	Positive
360459	A/C	CAG/CCG	Glutamine/Proline	PA14_03980	PA0305		Hypothetical	Negative
397464	Deletion of C	Frameshift		PA14_04440	PA0340		Permease	Positive
434354	C/T	ACC/ACT	Threonine	PA14_04920	PA0375	ftsX	Cell division protein	Positive
463063	Insertion of G	Frameshift		PA14_05300	PA0406		TonB domain containing protein	Negative
519061	T/G	GTG/GGG	Valine/Glycine	PA14_05870	PA0450		Phosphate transporter	Negative
632707	C/T	CTG/TTG	Leucine	PA14_07370	PA0567		Hypothetical	Positive
653104	C/T	GAC/GAT	Aspartic acid	PA14_07570	PA0580	gcp	DNA binding/iron metalloprotein/AP endonuclease	Positive
783257	G/T	GGC/TGC	Glycine/Cysteine	PA14_09240	PA4228	pchD	Pyochelin biosynthesis protein	Negative
806392	Insertion of G	Frameshift		PA14_09400	PA4217	phzS	Hypothetical	Negative
814995	T/G	TAC/GAC	Tyrosine/Aspartic acid	PA14_09500	PA4208	opmD	Outer membrane protein	Negatuve
989594	C/T	Intergenic
1070507	Deletion of GC	Frameshift		PA14_12420				Positive
1100285	A/G	ACC/GCC	Threonine/Alanine	PA14_12820	PA4112		Two component sensor	Positive
1131231	A/G	CAG/CGG	Glutamine/Arginine	PA14_13150	PA3921		Transcriptional regulator	Positive
1238559	G/A	GCG/ACG	Alanine/Threonine	PA14_14490	PA3829		Hydrolase	Positive
1327770	C/T	Intergenic
1336935	A/C	TAC/TCC	Tyrosine/Serine	PA14_15720	PA3764		Transglycosylase	Negative
1346934	G/T	GGG/GTG	Glycine/Valine	PA14_15790	PA3760		Phosphoenolpyruvate-protein phosphotransferase	Negative
1465300	A/G	TGT/GTG	Methionine/Valine	PA14_17080	PA3654	pyrH	Uridylate kinase	Positive
1475661	A/G	AGC/GGC	Serine/Glycine	PA14_17210	PA3644	lpxA	UDP-N-acetylglucosamine acyltransferase	Positive
1611301	C/T	TCG/TTG	Serine/Leucine	PA14_18720	PA3526		OmpA family membrane protein	Positive
1642140	T/G	TTC/GTC	Phenylalanine/Valine	PA14_19020	PA3484	tse3		Negative
1676663	T/G	CTG/CGG	Leucine/Arginine	PA14_19390	PA3457		Hypothetical	Negative
1709809	C/T	Intergenic
1863419	A/G	CCA/CCG	Proline	PA14_21490	PA3290	tle1	Type IV secretion lipase effector	Positive
1910808	C/T	Intergenic
2082340	G/T	GAC/TAC	Aspartic acid/Tyrosine	PA14_23970	PA3105	xcpQ	General secretion pathway protein D	Negative
2108371	C/T	AAC/AAT	Asparagine	PA14_24290	PA3082	gbt	Glycine betaine transmethylase	Positive
2576533	T/G	CTG/CGG	Leucine/Arginine	PA14_29760	PA4633		Chemotaxis transducer	Negative
2629940	C/A	CGG/AGG	Arginine	PA14_30350	PA2610		Hypothetical	Negative
2772303	C/T	ACC/ACT	Threonine	PA14_31870	PA2528		RND efflux membrane fusion protein	Positive
2886521	C/T	ACC/ATC	Threonine/Isoleucine	PA14_33000	PA2445	gcvP2	Glycine dehydrogenase	Positive
2948483	G/A	GCG/GCA	Alanine	PA14_33500	PA2413	pcvdH	Diaminobutyrate-2-oxoglutarate amino transferase	Positive
2983709	A/T	GGA/GGT	Glycine	PA14_33650	PA2399	pvdD	Pyoverdine synthetase D	Positive
2983721	C/T	GAC/GAT	Aspartic acid	PA14_33650	PA2399	pvdD	Pyoverdine synthetase D	Positive
2983898	G/A	ACG/ACA	Threonine	PA14_33650	PA2399	pvdD	Pyoverdine synthetase D	Positive
2984162	T/G	CTT/CTG	Leucine	PA14_33650	PA2399	pvdD	Pyoverdine synthetase D	Positive
2993193	G/T	TGG/TGT	Tryptophan/Cystein	PA14_33720	PA2394	pvdN		Negative
3119426	T/G	CTC/CGC	Leucine/Arginine	PA14_35030	PA2285		Hypothetical	Negative
3194938	C/T	GCC/GCT	Alanine	PA14_35890			Diamino-2-oxogluturate aminotransferase	Positive
3208076	T/G	TTG/GTG	Leucine/Valine	PA14_36020			Paraquat-inducible protein B	Negative
3265868	A/G	GAC/GGC	Aspartic acid/Glycine	PA14_36660	PA2119		Alcohol dehydrogenase	Positive
3382210	Insertion of C	Frameshift		PA14_37900	PA2057	sppR	TonB dependent receptor	Negative
3392069	C/T	Intergenic
3481455	G/A	GTG/GTA	Valine	PA14_39050	PA1971	braZ	Branched chain amino acid transport carrier	Positive
3521696	C/A	CCG/ACG	Proline/Threonine	PA14_39560	PA1930		Chemotaxis transducer	Negative
3539750	G/A	CCG/CCA	Proline	PA14_39720	PA1918		Amino acid oxidase	Positive
3657223	C/A	CCG/CAG	Proline/Glutamine	PA14_41010	PA1819		Amino acid permease	Negative
3628465	G/T	GGC/GTC	Glycine/Valine	PA14_46040	PA1846	cti	Cis/trans isomerase	Negative
3631015	Insertion of C	Intergenic
3645621	Deletion of T	Intergenic
3657223	C/A	CGG/AGG	Arginine	PA14_41070	PA1814		Hypothetical	Negative
3813048	C/A	AGC/AGA	Serine/Arginine	PA14_42900	PA1669	icmF2		Negative
3842568	A/C	ACC/CCC	Threonine/Proline	PA14_43130	PA1654		Aminotransferase	Negative
3917378	A/C	ACC/CCC	Threonine/Proline	PA14_44010	PA1585	sucA	2-oxoglutarate dehydrogenase E1	Negative
3944395	C/T	CAG/TAG	Glutamine/STOP	PA14_44300	PA1561	aer	Aerotaxis receptor	Positive
4049785	A/C	ACC/CCC	Threonine/Proline	PA14_44500	PA1464		Purine binding chemotaxis protein	Negative
4159861	Insertion of two Cs	Frameshift		PA14_46660	PA1363		RNA polymerase ECF subfamily sigma 70 factor	Negative
4355575	T/C	Intergenic
4371981	C/A	ATC/ATA	Isoleucine	PA14_49200	PA1178	oprH	Outer membrane protein	Negative
4437782	G/A	GGC/AGC	Glycine/Serine	PA14_49910	PA1118		Hypothetical	Positive
4454838	T/G	CTG/CGG	Leucine/Arginine	PA14_50130	PA1102	fliG	Flagellar motor switch protein	Negative
4460921	T/G	ATG/AGG	Methionine/Arginine	PA14_50220	PA1097	fleQ	Transcriptional regulator	Negative
4487961	T/C	TTC/CTC	Phenylalanine/Leucine	PA14_50520	PA1074	braZ	Branched chain amino acid transport protein	Positive
4521022	G/A	CTG/CTA	Leucine	PA14_50850	PA1044		Hypothetical	Positive
4530389	G/A	Intergenic
4685183	G/T	GGC/GTC	Glycine/Valine	PA14_52850	PA0883		Acyl coA lyase subunit beta	Negative
4717281	G/A	GGC/GAC	Glycine/Aspartic acid	PA14_53210	PA0855		Hypothetical	Positive
4941683	T/C	Intergenic
4976703	A/C	GAA/GAC	Glutamic acid/Aspartic acid	PA14_55750	PA4290		Chemotaxis transducer	Negative
4993902	A/C	AAC/ACC	Asparagine/Threonine	PA14_55930	PA4305		Pilus assembly protein	Negative
5083361	G/A	Intergenic
5235518	G/A	GGG/AGG	Glycine/Arginine	PA14_58750	PA4526	pilB	Type 4 fimbrial biogenesis protein	Positive
5278478	T/C	TTC/CTC	Phenylalanine/Leucine	PA14_59240		pilL2	Type IV B pilus protein	Positive
5278574	Insertion of C	Intergenic
5291762	A/G	Intergenic
5539405	A/C	ACA/CCA	Threonine/Proline	PA14_60150			tRNA-lysine	Negative
5376673	T/C	Intergenic
5404653	C/T	ACC/ACT	Threonine	PA14_60630	PA4582		Hypothetical	Positive
5441128	G/A	Intergenic
5445689	C/A	CTC/CTA	Leucine	PA14_61060	PA4615		Oxidoreductase	Negative
5447589	G/A	GTC/ATC	Valine/Isoleucine	PA14_61090	PA4617		Hypothetical	Positive
5526548	G/A	GTG/GTA	Valine	PA14_61980	PA4685		Hypothetical	Positive
5670468	A/C	GAA/GAC	Glutamic acid/Aspartic acid	PA14_63605		fdnG	Formate dehydrogenase-O major subunit	Negative
5676686	C/T	Intergenic
5703909	A/C	AGC/CGC	Serine/Arginine	PA14_63990	PA4839	speA	Arginine decarboxylase	Negative
5742997	C/T	Intergenic
5834228	T/C	TCC/CCC	Serine/Proline	PA14_65500	PA4957	psd	Phosphatidylserine decarboxylase	Positive
5889326	C/A	CCG/ACG	Proline/Threonine	PA14_66110	PA1390		Glycosyl transferase family protein	Negative
6003335	A/C	TAC/TCC	Tyrosine/Serine	PA14_67230	PA5090	vgrG5		Negative
6098091	Deletion of C	Intergenic
6119371	T/C	TGG/CGG	Tryptophan/Arginine	PA14_68620	PA5194		Hypothetical	Positive
6188351	A/G	Intergenic
6310168	T/G	TAC/GAC	Tyrosine/Aspartic acid	PA14_70850	PA5368	pstC	Membrane protein component of ABC phosphate transporter	Negative
6355746	T/C	CTG/CCG	Leucine/Proline	PA14_71320	PA5402		Hypothetical	Positive
6437415	A/G	TAC/TGC	Tyrosine/Cysteine	PA14_72250	PA5474		Hypothetical	Positive

## Sheet: Yellow
Location	Sequence Change	Codon change	Amino acid change	Gene Number PA14	Gene Number PAO1	Gene I.D	Product Annotation	Strand
79546	C/T	CCG/TCG	Proline/Serine	PA14_00810	PA0069		DNA repair photolyase	Positive
96549	Deletion of ACCGAC	Frameshift		PA14_00980	PA0081	fha1	Fha1	Negative
110810	G/T	GCG/GCT	Alanine	PA14_01120	PA0092	tsi6	Tsi6	Negative
317111	C/T	CGG/TGG	Arginine/Tryptophan	PA14_03470	PA0267		Hypothetical	Positive
356687	C/T	CTG/TTG	Leucine	PA14_03950	PA0303	spuG	Polyamine transport protein	Positive
358353	A/G	Intergenic
482414	T/G	TGC/GGC	Cysteine/Glycine	PA14_05460	PA0420	bioA	Adenosylmethionine-8-amino-7-oxononanoate aminotransferase	Negative
484343	C/T	CCG/TCG	Proline/Serine	PA14_05480	PA0421		Hypothetical	Positive
588284	G/T	GGC/TGC	Glycine/Cysteine	PA14_06740	PA0518	nirM	Cytochrome c-551	Negative
588730	T/G	TTC/GTC	Phenylalanine/Valine	PA14_06750	PA0519	nirS	Nitrite reductase	Negative
727931	G/C	GCC/CCC	Alanine/Proline	PA14_08500	PA0664		Hypothetical	Positive
841422	Insertion of three Cs	Intergenic
936585	T/G	TTC/GTC	Phenylalanine/Valine	PA14_10820	PA4108		HDIG domain containing protein	Negative
939122	T/G	GTC/GGC	Valine/Glycine	PA14_10850	PA4100		Dehydrogenase	Negative
964247	Insertion of G	Frameshift		PA14_11100	PA4082	cupB5	Adhesive protein	Positive
974418	C/T	CCG/CTG	Proline/Leucine	PA14_11190	PA4073		Aldehyde dehydrogenase	Positive
1126953	T/C	GTG/GCG	Valine/Alanine	PA14_13130	PA3422		Hypothetical	Positive
1145198	T/C	GAT/GAC	Aspartic acid	PA14_13330	PA3910		Hypothetical	Positive
1193464	A/C	AGC/CGC	Serine/Arginine	PA14_13890	PA3868		Integrase	Negative
1202660	G/T	GCC/TCC	Alanine/Serine	PA14_14020	PA4908		Hypothetical	Negative
1264653	C/T	GCC/GCT	Alanine	PA14_14890	PA3802	hisS	Histidyl-Trna synthetase	Positive
1287749	Insertion of G	Frameshift		PA14_15200	PA5167		Hypothetical	Negative
1338118	G/T	GCC/TCC	Alanine/Serine	PA14_15720	PA3764		Transglycosylase	Negative
1346872	G/T	GCC/TCC	Alanine/Serine	PA14_15790	PA3760		Phosphoenolpyruvate-protein phosphotransferase	Negative
1356413	G/T	GGC/TGC	Glycine/Cysteine	PA14_15920	PA3749		Major facilitator transporter	Negative
1400568	A/G	GAG/GGG	Glutamic acid/Glycine	PA14_16370	PA3712		Hypothetical	Positive
1413327	C/T	GCG/GTG	Alanine/Valine	PA14_16500	PA3702	wspR	Two component response regulator	Positive
1574661	G/T	GGC/GTC	Glycine/Valine	PA14_18350	PA3554		Bifunctional UDP-glucoronic acid decarboxylase/UDP-4-amino-4deoxy-L-arabinose formyltransferase	Negative
1593148	T/G	TGG/GGG	Tryptophan/Glycine	PA14_18565	PA3541	alg8	Alginate biosynthesis protein	Negative
1633780	G/T	CGG/CTG	Arginine/Leucine	PA14_18950	PA3489		Na(+)-translocating NADH-quinone reductase subunit E	Negative
1651176	A/G	ACC/GCC	Threonine/Alanine	PA14_19120	PA3477	rhlR	Transcriptional regulator	Positive
1675303	G/A	GGC/AGC	Glycine/Serine	PA14_19380	PA3458		Transcriptional regulator	Positive
1682069	A/G	AGG/GGG	Arginine/Glycine	PA14_19450	PA3453		Hypothetical	Positive
1690445	C/T	CCC/TCC	Proline/Serine	PA14_19560	PA2356	ssuD	Alkanesulfonate monooxygenase	Positive
1775138	C/T	GCC/GCT	Alanine	PA14_20620	PA3360		HlyD family secretion protein	Positive
1832860	C/A	GCC/GAC	Alanine/Aspartic acid	PA14_21190	PA3311		Hypothetical	Negative
1887084	T/G	TGG/GGG	Tryptophan/Glycine	PA14_21700	PA3271		Two component sensor	Negative
1965600	A/G	ATC/GTC	Isoleucine/Valine	PA14_22590	PA3219		Hypothetical	Positive
1967248	G/T	GTG/TTG	Valine/Leucine	PA14_22620	PA3217	cyaB	Hypothetical	Negative
1993384	A/G	AAG/AGG	Lysine/Arginine	PA14_22980	PA3190		Sugar ABC transporter substrate binding protein	Positive
2040287	Deletion of G	Frameshift		PA14_23460		orfN	Group 4 glycosyl transferase	Positive
2047335	C/T	ACC/ACT	Threonine	PA14_23510	PA3138	uvrB	Exinuclease ABC subunit B	Positive
2089517	A/G	CAC/CGC	Histidine/Arginine	PA14_24060	PA3098	xcpW	General secretion pathway protein J	Positive
2111816	C/T	Intergenic
2265266	G/A	GGC/AGC	Glycine/Serine	PA14_25970	PA2944	cobN	Cobaltchelatase subunit	Positive
2309068	C/T	GGC/GGT	Glycine	PA14_26485	PA2906		Oxidoreductase	Positive
2334848	C/T	GCC/GCT	Alanine	PA14_26810	PA2882		Two component sensor	Positive
2439069	T/C	GTG/GCG	Valine/Alanine	PA14_28170	PA2777		Formate/nitrate transporter	Positive
2560944	Deletion of C	Frameshift		PA14_29520	PA2674		Type II secretion system protein	Positive
2573823	C/T	CGC/CGT	Arginine	PA14_29720	PA2658		Hypothetical	Positive
2658395	C/T	ACC/ACT	Threonine	PA14_30670	PA2584	pgsA	CDP-diacylglycerol-glycerol-3-phosphate 3-phosphatidyl transferase	Positive
2716172	T/G	TTT/GTT	Phenylalanine/Valine	PA14_31240			NrbE like protein	Negative
2723025	T/C	GGT/GGC	Glycine	PA14_31310	PA2568		Hypothetical	Positive
2723330	A/G	TAC/TGC	Tyrosine/Cysteine	PA14_31310	PA2568		Hypothetical	Positive
2734321	T/C	Intergenic
2821688	C/A	CCC/CAC	Proline/Histidine	PA14_32450	PA2917		AraC family transcriptional regulator	Negative
2822329	A/G	Intergenic
2937204	A/G	GAA/GAG	Glutamic acid	PA14_33360			Hypothetical	Positive
2950156	G/T	GAC/TAC	Aspartic acid/Tyrosine	PA14_33530	PA2410		Hypothetical	Negative
2969825	A/G	CAC/CGC	Histidine/Arginine	PA14_33610	PA2402		Peptide synthase	Positive
3021989	C/A	GCC/GCA	Alanine	PA14_33990	PA2371	clpV3		Negative
3086570	A/G	CAG/CGG	Glutamine/Arginine	PA14_34750	PA3935		Taurine catabolism dioxygenase	Positive
3142806	T/G	TCC/GCC	Serine/Alanine	PA14_35340	PA2261		2-ketogluconate kinase	Negative
3299356	A/C	ATC/CTC	Isoleucine/Leucine	PA14_37030	PA2130	cupA3	Usher	Negative
3406931	A/C	ACA/ACC	Threonine	PA14_38190	PA2036		Hypothetical	Negative
3423559	T/C	GTC/GCC	Valine/Alanine	PA14_38410	PA2018	amrB	Multidrug efflux protein	Positive
3624692	T/C	ATG/ACG	Methionine/Threonine	PA14_40600	PA3782		Transcriptional regulator	Positive
3789839	Insertion of CAACGC	Frameshift		PA14_42600	PA1695	pscP	Translocation protein in type III secretion	Positive
3886462	G/A	GGC/AGC	Glycine/Serine	PA14_43650	PA1613		Hypothetical	Positive
3904801	G/T	GGC/GTC	Glycine/Valine	PA14_43850	PA1596	htpG	Heat shock protein 90	Negative
4050445	C/A	CGC/AGC	Arginine/Serine	PA14_45110	PA1463		CheW-domain containing protein	Negative
4083113	A/G	CAG/CGG	Glutamine/Arginine	PA14_45930	PA1433		Hypothetical	Positive
4250055	G/T	GTC/TTC	Valine/Phenylalanine	PA14_47760	PA1273	cobB	Cobyrinic acid a,c-diamide synthase	Negative
4279422	G/T	ACG/ACT	Threonine	PA14_48090	PA1248	aprF	Alkaline protease secretion outer membrane protein precursor	Negative
4282181	C/A	GCC/GCA	Alanine	PA14_48115	PA1246	aprD	Alkaline protease secretion protein	Negative
4290384	C/A	CGC/AGC	Arginine/Serine	PA14_48170	PA1242		Hypothetical	Negative
4334674	C/A	ATC/ATA	Isoleucine	PA14_48750	PA1203		Hypothetical	Negative
4385780	Insertion of G	Intergenic
4412053	T/C	CTG/CCG	Leucine/Proline	PA14_45980	PA1991		Iron containing alcohol dehydrogenase	Positive
4469500	T/G	CTG/CGG	Leucine/Arginine	PA14_50300	PA1390		Hypothetical	Negative
4532529	Insertion of C	Intergenic
4533567	G/T	GGG/TGG	Glycine/Tryptophan	PA14_51020	PA1029		Hypothetical	Negative
4452943	T/G	CTG/CGG	Leucine/Arginine	PA14_51120	PA1020		Acyl coA dehydrogenase	Negative
4573748	C/A	TCC/TCA	Serine	PA14_51450	PA0994	cupC3	Usher cupC3	Negative
4635225	Insertion of C	Frameshift		PA14_52250	PA0929		Two component response regulator	Negative
4675304	C/A	GGC/GGA	Glycine	PA14_52750	PA0892	aotP	Arginine/ornithine transport protein	Negative
4678446	A/C	ATC/CTC	Isoleucine/Leucine	PA14_52780	PA0889	aotQ	Arginine/ornithine transport protein	Negative
4725064	T/C	CTG/CCG	Leucine/Proline	PA14_53310	PA0847		Hypothetical	Positive
4786878	G/A	GGC/AGC	Glycine/Serine	PA14_53970	PA0794		Aconitate hydratase	Positive
4853488	Insertion of C	Frameshift		PA14_54750			Hypothetical	Negative
5155582	T/C	TCC/CCC	Serine/Proline	PA14_57930	PA4461		ABC transporter ATP-binding protein	Positive
5163385	C/A	CCC/CCA	Proline	PA14_58030	PA4470	fumC	Fumarate hydratase	Negative
5187968	A/C	AAG/ACG	Lysine/Threonine	PA14_58250	PA4489		Hypothetical	Negative
5235921	T/C	CTG/CCG	Leucine/Proline	PA14_58750	PA4526	pilB	Type 4 fimbrial biogenesis protein	Positive
5314049	G/A	GTG/ATG	Valine/Methionine	PA14_59710		cupD1	Fimbrial protein	Positive
5331047	T/C	GGT/GGC	Glycine	PA14_59840			Hypothetical	Positive
5432474	A/G	GAG/GGG	Glutamic acid/Glycine	PA14_60870	PA4601	morA	Motility regulator	Positive
5496057	C/A	AGC/AGA	Serine/Arginine	PA14_61590	PA4656		Hypothetical	Negative
5501873	C/A	CAC/CAA	Histidine/Glutamine	PA14_61650	PA4661	pagL	Lipid A 3-O-deacylase	Negative
5597574	G/A	Intergenic
5633276	A/G	Intergenic
5762000	C/A	CCG/ACG	Proline/Threonine	PA14_64690	PA4895		Transmembrane sensor	Negative
5800486	T/G	TTC/GTC	Phenylalanine/Valine	PA14_65080	PA4928		Hypothetical	Negative
5819003	C/A	CGT/AGT	Arginine/Serine	PA14_65300	PA4943	hflX	GTP-binding protein	Negative
5827207	G/A	GGC/GAC	Glycine/Aspartic acid	PA14_65400	PA4950		Iron sulfur cluster binding protein	Positive
5894399	C/A	CCT/ACT	Proline/Threonine	PA14_66160	PA1391		Glycosyl transferase family protein	Negative
5947261	C/A	GCT/GAT	Alanine/Aspartic acid	PA14_66620	PA5040	pilQ	Type 4 fimbrial biogenesis outer membrane protein precursor	Negative
5847448	A/C	ACG/CCG	Threonine/Proline	PA14_66620	PA5040	pilQ	Type 4 fimbrial biogenesis outer membrane protein precursor	Negative
6222145	Insertion of two Cs	Frameshift		PA14_69760	PA5284		Fimbrial protein	Negative
6288100	Insertion of C	Frameshift		PA14_70580	PA5346		Hypothetical	Positive

## Sheet: Brown
Location	Sequence Change	Codon change	Amino acid change	Gene Number PA14	Gene Number PAO1	Gene I.D	Product Annotation	Strand
154905	C/T	AGC/AGT	Serine	PA14_01680	PA0137		ABC transporter permease	Positive
304728	T/G	CTG/CGG	Leucine/Arginine	PA14_03340			Hypothetical	Negative
375119	G/T	GGC/TGC	Glycine/Cysteine	PA14_04190	PA0321		Acetylpolyamine aminohydrolase	Negative
400739	C/A	GCG/GAG	Alanine/Glutamic acid	PA14_04510	PA0344		Hypothetical	Negative
559260	T/G	GTC/GGC	Valine/Glycine	PA14_06320	PA0485		Hypothetical	Negative
676385	C/T	ACC/ATC	Threonine/Isoleucine	PA14_07850	PA0602		ABC transporter substrate binding protein	Positive
738116	T/C	Intergenic
758103	T/C	GCT/GCC	Alanine	PA14_08830	PA4265	tufA	Elongation factor Tu	Positive
1052018	G/T	GGC/GTC	Glycine/Valine	PA14_12160	PA3992		Murin transglycosylase	Negative
1135419	C/T	Intergenic
1185260	T/C	TAC/CAC	Tyrosine/Histidine	PA14_13780	PA3875	narG	Respiratory nitrate reductase alpha subunit	Positive
1289849	G/T	GCC/TCC	Alanine/Serine	PA14_15210	PA3788		LysR family transriptional regulator	Negative
1298491	T/C	TTC/CTC	Phenylalanine/Leucine	PA14_15310	PA3770	guaB	Inosine 5'-monophosphate dehydrogenase	Positive
1337210	G/T	GGC/TGC	Glycine/Cysteine	PA14_15720	PA3764		Transglycosylase	Negative
1345617	T/G	GTG/GGG	Valine/Glycine	PA14_15790	PA3760		Phosphoenolpyruvate-protein phosphotransferase	Negative
1382883	C/T	CAG/TAG	Glutamine/STOP	PA14_16190	PA3728		Hypothetical	Positive
1421131	C/T	CCG/CTG	Proline/Leucine	PA14_16600	PA3695		Alpha/beta hydrolase	Positive
1518742	Deletion of G	Frameshift		PA14_17660	PA3605		Hypothetical	Negative
1611088	Insertion of G	Intergenic
1696730	Deletion of G	Intergenic
1731558	T/C	CTC/CCC	Leucine/Proline	PA14_20080	PA3402		Hypothetical	Positive
1760186	T/G	GTG/GGG	Valine/Glycine	PA14_20491	PA3368		Acetyltransferase	Negative
1897804	Insertion of G	Intergenic
1955322	G/T	GGG/GTG	Glycine/Valine	PA14_22460	PA3226		Alpha/beta hydrolase	Negative
1968127	T/G	TAC/GAC	Tyrosine/Aspartic acid	PA14_22620	PA3217	cyaB	Hypothetical	Negative
2054407	C/T	CCG/CTG	Proline/Leucine	PA14_23610	PA3132		Hydrolase	Positive
2078818	C/T	ACC/ATC	Threonine/Isoleucine	PA14_23920	PA3108	purF	Amidophosphoribosyltransferase	Positive
2101504	A/G	ATG/GTG	Methionine/Valine	PA14_24220	PA3088	ppnK	Inorganic polyphosphate/ATP-NAD kinase	Positive
2189991	Deletion of GC	Frameshift		PA14_25030	PA3018		Hypothetical	Positive
2199501	G/A	CTG/CTA	Leucine	PA14_25130	PA3010		Hypothetical	Positive
2266101	C/T	GCC/GTC	Alanine/Valine	PA14_25970	PA2944	cobN	Cobaltchelatase subunit	Positive
2488972	Insertion of G	Frameshift		PA14_28830			Hypothetical	Positive
2563135	A/G	GAT/GGT	Aspartic acid/Glycine	PA14_29560	PA2670		Hypothetical	Positive
2636539	Insertion of G	Frameshift		PA14_30440	PA2602		Hypothetical	Negative
2717231	Insertion of G	Intergenic
2823869	G/T	GCC/TCC	Alanine/Serine	PA14_32490	PA2485		Hypothetical	Negative
2902168	A/G	AGC/GGC	Serine/Glycine	PA14_33130	PA2435		Cation transporting P-type ATPase	Positive
2906836	Deletion of G	Frameshift		PA14_33200			Hypothetical	Positive
2967058	A/G	AGC/GGC	Serine/Glycine	PA14_33610	PA2402		Peptide synthase	Positive
2967078	C/G	GCC/GCG	Alanine	PA14_33610	PA2402		Peptide synthase	Positive
2967133	T/C	TTG/CTG	Leucine	PA14_33610	PA2402		Peptide synthase	Positive
2967154	T/C	TTG/CTG	Leucine	PA14_33610	PA2402		Peptide synthase	Positive
2997125	T/G	TAC/GAC	Tyrosine/Aspartic acid	PA14_33750	PA2391		Outer membrane protein	Negative
3104307	Insertion of G	Frameshift		PA14_34870		chiC	Chitinase	Positive
3137923	Deletion GCG	Frameshift		PA14_35290		gnd	Gluconate dehydrogenase	Negative
3298597	G/T	GCC/TCC	Alanine/Serine	PA14_37030	PA2130	cupA3	Usher	Negative
3300176	G/T	GTG/TTG	Valine/Leucine	PA14_37040	PA2129	cupA2	Chaperone	Negative
3355674	Insertion of C	Frameshift		PA14_37680			Hypothetical	Positive
3436453	T/C	TTC/CTC	Phenylalanine/Leucine	PA14_38510	PA2009	hmgA	Homogentisate 1,2-dioxygenase	Positive
3566821	Insertion of G	Frameshift		PA14_40020	PA1895		Hypothetical	Positive
3639578	G/A	GCG/GCA	Alanine	PA14_40780	PA1837		Hypothetical	Positive
3687905	G/A	GCC/ACC	Alanine/Threonine	PA14_41350	PA1796	folD	Bifunctional 5,10-methylene-tetrahydrofolate dehydrogenase,/5,10-methylene-tetrahydrofolate cyclohydrolase	Positive
3711601	Deletion of C	Frameshift		PA14_41560	PA1779		Assimilatory nitrate reductase	Positive
3765487	Deletion of C	Frameshift		PA14_42220			Membrane sensor domain containing protein	Positive
3799535	A/C	ATC/CTC	Isoleucine/Leucine	PA14_42710	PA2170		Hypothetical	Negative
3934559	T/C	CTG/CCG	Leucine/Proline	PA14_44210	PA1567		Glycine/D amino acid oxidase	Positive
3943570	A/G	Intergenic
4159861	Deletion of G	Frameshift		PA14_46660	PA1363		RNA polymerase ECF subfamily sigma 70 factor	Negative
4391772	C/A	CCG/ACG	Proline/Threonine	PA14_49420	PA1158		Two component sensor	Negative
4460999	C/A	GCC/GAC	Alanine/Aspartic acid	PA14_50220	PA1097	fleQ	Transcriptional regulator	Negative
4488205	T/C	Intergenic
4502169	T/G	GTG/GGG	Valine/Glycine	PA14_50680	PA1059	shaA		Negative
4532506	Insertion of G	Intergenic
4533297	T/C	Intergenic
4595853	C/A	GCG/GAG	Alanine/Glutamic acid	PA14_51730	PA0971	tolA		Negative
4636034	T/C	CTG/CCG	Leucine/Proline	PA14_52260	PA0928		Sensor/response regulator hybrid	Positive
4787261	Deletion of two Cs	Frameshift		PA14_53980	PA0793		Hypothetical	Positive
4848971	T/C	CTC/CCC	Leucine/Proline	PA14_54690	PA0741		Hypothetical	Positive
5003595	G/A	CGC/CAC	Arginine/Histidine	PA14_56030	PA4311		Hypothetical	Positive
5009310	T/C	Intergenic
5033370	T/G	GTA/GGA	Valine/Glycine	PA14_56430	PA4341		Transcriptional regulator	Negative
5036924	C/A	CTG/ATG	Leucine/Methionine	PA14_56480	PA2922		Hydrolase	Negative
5100605	C/A	GCC/GCA	Alanine	PA14_57240	PA4404		Hypothetical	Negative
5150583	C/A	ACG/AAG	Threonine/Lysine	PA14_57850	PA4454		Hypothetical	Negative
5235267	G/A	GGC/GAC	Glycine/Aspartic acid	PA14_58750	PA4526	pilB	Type 4 fimbrial biogenesis protein	Positive
5252021	T/C	TCC/CCC	Serine/Proline	PA14_58910			Chromosome partioning like protein	Positive
5295976	G/A	CGC/CAC	Arginine/Histidine	PA14_59530			Hypothetical	Positive
5412824	A/C	AAC/ACC	Asparagine/Threonine	PA14_60730	PA4589		Outer membrane protein	Negative
5589447	G/A	Intergenic
5709739	G/A	GCC/ACC	Alanine/Threonine	PA14_64060	PA4844		Chemotaxis transducer	Positive
5836844	T/C	Intergenic
5889223	C/A	ACC/AAC	Threonine/Asparagine	PA14_66110	PA1390		Glycosyl transferase family protein	Negative
6152721	C/A	GGC/GGA	Glycine	PA14_68980	PA5223	ubiH	2-octaprenyl-6-methoxyphenyl hydroxlase	Negative
6156782	Deletion of CG	Frameshift		PA14_69040	PA5228		5-formyltetrahydrofolate cyclo-ligase	Positive
6208103	T/C	CTG/CCG	Leucine/Proline	PA14_69580	PA5269		Hypothetical	Positive
6458917	A/C	ATC/CTC	Isoleucine/Leucine	PA14_72490	PA5493	polA	DNA polymerase I	Negative

## Sheet: Red & Brown
Location	Sequence Change	Codon change	Amino acid change	Gene Number PA14	Gene Number PAO1	Gene I.D	Product Annotation	Strand
155680	C/T	GCC/GCT	Alanine	PA14_01690	PA0138		ABC transporter permease	Positive
1423505	A/G	GAT/GGT	Aspartic acid/Glycine	PA14_16640	PA3691		Lipoprotein	Negative
1635489	Insertion of C*	Intergenic
1794770	A/G	GAC/GGC	Aspartic acid/Glycine	PA14_20850	PA3341		MarR family transcriptional regulator	Positive
2520703	A/G	GAG/GGG	Glutamic acid/Glycine	PA14_29130	PA2707		ATPase	Positive
3994253	Insertion of C**	Intergenic
4085427	A/C	CAT/CCT	Histidine/Proline	PA14_45960	PA1430	lasR	Transcriptional regulator	Negative
4435660	G/A	GAA/AAA	Glutamic acid/Lysine	PA14_49890	PA1120	tpbB	Diguanylate cyclase	Positive
4807520	C/T	CTC/CTT	Leucine	PA14_54180	PA0781		Hypothetical	Positive
4937922	G/T	GCG/GCT	Alanine	PA14_55460	PA0684	hxcZ		Negative
5467721	C/T	CCC/TCC	Proline/Serine	PA14_61250	PA4628	lysP	ABC family lysine-specific permease	Positive
6457982	C/A	GAC/GAA	Aspartic acid/Glutamic acid	PA14_72490	PA5493	polA	DNA polymerase I	Negative
* 2 Cs in red
**2 Cs in brown
